# Supplementary material for: Human pegivirus alters brain and blood immune and transcriptomic profiles of patients with Parkinson’s disease
Source: JCI Insight. 2025 Jul 8;10(13):e189988. doi: 10.1172/jci.insight.189988 (PMC12244338; doi:10.1172/jci.insight.189988)
Supplement: Supporting data values [file jciinsight-10-189988-s258.xlsx]

## Sheet: Table 1
Group	Age	Years of Education	PMI	Braak	CERAD	CogDX
CT	91.1294	12	5.91667	3	4	1
CT	83.9589	12	6.5	3	3	1
CT	90.9021	20	6.91667	3	4	1
CT	91.7974	21	6.86667	2	4	1
CT	85.7906	16	5.41667	4	4	1
CT	87.3429	16	6.26667	3	4	1
CT	91.8385	19	4.18333	4	3	1
CT	89.0349	18	16	4	4	1
CT	93.4018	20	5.15	4	4	1
CT	87.321	18	11.7333	3	4	1
CT	87.2471	16	6.25	3	4	1
CT	88.5914	20	9.33333	3	4	1
CT	92.9336	13	4.65	4	4	1
CT	97.1964	21	15.0333	2	4	1
PD	82.4093	12	5.93333	1	4	1
PD	95.5346	16	15.1667	3	4	2
PD	85.1307	21	5	2	4	2
PD	95.384	14	20.6833	2	4	1
PD	90.4449	19	5.11667	2	4	1
PD	82.0123	23	16.9167	4	4	4
PD	84.2574	18	14.1167	4	3	2
PD	86.0424	13	6.25	4	4	1
PD	80.7201	15	8.5	4	4	1
PD	90.4394	16	6.76667	3	4	1

## Sheet: Table 4
Group	age_death	educ	pmi	gpath	amyloid	Diffuse plaques	Neuritic plaques	NFT burden across all regions	Tau Tangles	TDP Staging	Complexin-I	Complexin-II	Snap-25	Synaptophysin	Syntaxin-1	VAMP	Mean SNARE interactions	SNARE Density
PD+	82.0123	23	16.9167	0.0718247	0.225	0	0	0.215474	4.12483	3
PD+	84.2574	18	14.1167	0.354013	0.69375	0.405083	0.143062	0.513895	5.60542	0
PD+	86.0424	13	6.25	0.221087	0.106875	0	0	0.663261	3.79694	0
PD+	80.7201	15	8.5	0.0180573	0.730625	0	0	0.054172	1.29523	0	0.250986	0.751396	0.457006	0.268613	0.107923	0.26685	-0.252639	0.187386
PD+	90.4394	16	6.76667	0.0628506	0.065	0	0	0.188552	0.889514	1	-1.31811	0.596113	-0.917826	-1.37586	-1.28339	-1.02704	0.776674	-1.15521
PD-	82.4093	12	5.93333	0.00867861	0.253125	0	0	0.0260358	0.279838	0	-0.22034	-0.705925	-1.1566	-1.15074	-1.02562	-2.34829	-0.773462	-1.68695
PD-	95.5346	16	15.1667	0.114191	0	0.0102631	0	0.332311	2.11932	0	-0.927978	-0.394551	0.864946	0.690535	0.956302	0.593805	1.55906	0.775054
PD-	85.1307	21	5	0.07401	0	0.157502	0	0.064528	2.85732	0
PD-	95.384	14	20.6833	0.0166268	0	0	0	0.0498803	0.525379	0	-1.18564	-0.10311	-0.454261	-0.540644	-0.696512	-0.702798	-0.607592	-0.699655
PD-	90.4449	19	5.11667	0.0197833	0	0	0	0.05935	0.347809	0	-0.103846	-0.176772	-0.720146	-1.0457	-1.01026	-0.74985	0.623443	-0.880056

## Sheet: Table 6
PD HPgV+	PD HPgV-		PD HPgV+	PD HPgV-		PD HPgV+	PD HPgV-		PD HPgV+	PD HPgV-		PD HPgV+	PD HPgV-		PD HPgV+	PD HPgV-		PD HPgV+	PD HPgV-		PD HPgV+	PD HPgV-		PD HPgV+	PD HPgV-		PD HPgV+	PD HPgV-		PD HPgV+	PD HPgV-		PD HPgV+	PD HPgV-		PD HPgV+	PD HPgV-
Total Tau, pg/mL			phospho-Tau, pg/mL			IgG index			Abeta 42 (pg/mL)			BMP Phospholipids			GCase activity (umol/L/hr)			IGF-1 (ng/mL)			sNfL (pg/mL)			Albumin (g/dL)			IgG (mg/mL)			Total Ceramides			Total SM			pS65 Ubiquitin
35.6	10		9.5	5		0.42	0.01		392	115		3.78	0.74		17.71	0.28		146.4	33.8		2.76	1.8		2.095	1.13935		4622568	2250909		1.51	1.07		128.94	89.17		25.565	17.743
80	14.4		19.7	5.7		0.5	0.06		366.7	124		7.98	0.81		8.65	3.38		61.5	44.8		6.18	2.53		2.30985	1.2767		4688889	2410526		2.48	1.44		140.46	89.92		31.324	24.354
26.7	15		16.3	5.8		1.15	0.08		278	129.2		13.38	0.83		13.45	4.37		178	46.7		9.06	3.43		3.75806	1.41882		7964583	2667364		3.45	1.45		154.23	91.54		32.499	26.446
72	15		23	5.9		1.16	0.1		242	133		7.39	0.87		9.69	4.51		197.4	47.5		11.4	3.67		4.332	1.55947		13064202	3143103		6.31	1.55		200.73	96.6		36.764	26.721
27.5	15.4		15	6			0.13		302.7	139.9		13.17	0.98			5.04		183.5	48.7		21.8	3.87			1.5784			3144086			1.57		259.53	103.82		42.554	26.799
	16.5			6.1			0.13			143			1.15			5.08			48.8			4.02			1.58653			3267368			1.66			103.91			27.733
	18			6.2			0.14			149			1.16			5.21			49.1			4.05			1.6116			3420690			1.7			111.02			30.449
	18.2			6.4			0.14			153			1.38			5.41			52.3			4.09			1.63588			3431481			1.72			121.61			31.143
	18.7			6.4			0.14			153.1			1.38			5.45			62.1			4.16			1.6864			3443103			1.72			123.67			31.304
	18.9			6.5			0.15			155.6			1.41			5.59			62.2			4.3			1.75958			3518182			1.74			123.92			31.614
	19			6.5			0.16			160.6			1.51			5.62			63.1			4.53			1.77837			3540000			1.74			126.07			31.901
	19.3			6.5			0.17			163.2			1.53			5.71			66.6			4.56			1.81878			3718966			1.75			127.16			32.083
	20.2			6.6			0.17			168			1.55			5.73			67.3			4.59			1.84305			3761062			1.81			127.7			32.091
	20.6			6.6			0.17			173			1.61			5.83			67.7			4.6			1.848			3773832			1.83			127.88			32.655
	20.7			6.6			0.17			177			1.68			5.85			68.2			4.62			1.85448			3824528			1.84			128.38			33.317
	20.9			6.9			0.18			178			1.73			5.86			68.8			4.71			1.85959			3839583			1.84			129.08			33.342
	21			7			0.19			179			1.88			5.87			68.8			4.77			1.98095			3853097			1.86			129.83			33.638
	21			7			0.19			184.8			1.88			5.91			69.5			4.77			1.98875			3879630			1.87			130.08			33.648
	21			7.1			0.2			184.8			1.88			6.01			71.1			4.9			1.9957			3887037			1.87			130.25			33.933
	21			7.1			0.21			188			1.91			6.21			71.1			4.94			2.01842			3945283			1.87			131.6			34.199
	21.5			7.2			0.21			188.4			1.97			6.22			71.9			4.96			2.01883			3988889			1.88			132.83			34.245
	21.6			7.3			0.21			189			2			6.41			72.5			5.04			2.03648			4067925			1.9			132.98			34.797
	21.8			7.3			0.21			189			2.05			6.48			72.6			5.08			2.0419			4135185			1.91			134.12			34.881
	22			7.3			0.21			189.9			2.06			6.73			72.9			5.41			2.05			4198148			1.92			135.86			34.898
	22.5			7.3			0.21			192.4			2.1			6.85			73.9			5.44			2.06755			4200000			1.92			135.94			35
	23			7.4			0.22			194			2.12			6.86			74.2			5.48			2.09978			4260215			1.92			136.13			35.741
	23			7.4			0.22			196.1			2.12			6.88			74.3			5.49			2.12625			4286207			1.92			137.73			35.941
	23.1			7.6			0.24			199.4			2.15			6.91			74.7			5.53			2.14722			4328794			1.95			140.17			36.053
	23.1			7.6			0.24			201.8			2.17			7.04			75.9			5.6			2.15375			4362264			1.99			140.45			36.257
	23.1			7.7			0.24			204			2.17			7.05			77			5.67			2.1698			4382000			2			140.7			36.281
	23.7			7.7			0.24			204.4			2.21			7.1			77			5.73			2.17752			4398131			2.01			141.76			36.743
	23.8			7.7			0.24			205			2.22			7.29			77.2			5.74			2.18235			4445607			2.01			144.48			36.921
	24			7.7			0.24			205.1			2.23			7.3			77.4			5.75			2.18408			4454717			2.02			145.25			37.603
	24			7.7			0.25			205.5			2.24			7.32			77.6			5.77			2.19529			4480000			2.07			145.83			37.704
	24.7			7.7			0.25			207			2.24			7.37			78			5.89			2.19843			4562963			2.09			146.37			37.727
	24.8			7.8			0.25			215			2.31			7.42			78			5.91			2.2044			4620000			2.09			146.61			37.771
	25.1			7.8			0.25			215			2.35			7.45			78.2			5.92			2.216			4661111			2.11			147.4			38.133
	25.3			7.8			0.25			217.4			2.36			7.54			78.5			5.96			2.22935			4738947			2.11			147.48			38.149
	25.7			7.9			0.25			217.5			2.4			7.55			78.7			6.01			2.2296			4751111			2.12			148.03			38.211
	25.7			7.9			0.26			219			2.43			7.58			79.1			6.08			2.236			4765455			2.13			148.5			38.461
	25.9			7.9			0.26			221			2.5			7.63			79.1			6.12			2.256			4831014			2.13			149.45			38.607
	26			8			0.26			223			2.5			7.79			79.6			6.14			2.2612			4854545			2.16			150.86			38.929
	26.3			8			0.27			223			2.52			7.8			80.4			6.14			2.27054			4872414			2.16			151.84			39.012
	26.5			8.1			0.27			224			2.55			7.8			81.6			6.17			2.27306			4880000			2.17			153.29			39.117
	26.5			8.1			0.27			224			2.57			7.83			82.5			6.23			2.27569			4914815			2.18			153.36			39.152
	26.5			8.1			0.27			227			2.57			7.83			83.1			6.24			2.2792			4924074			2.2			155.03			39.333
	26.6			8.2			0.28			227			2.58			7.87			83.7			6.26			2.29098			4939623			2.21			155.69			39.341
	26.7			8.2			0.28			229			2.68			7.95			84.1			6.28			2.30624			4942056			2.21			156.45			39.423
	26.9			8.2			0.29			230			2.77			7.95			84.4			6.29			2.3188			4956262			2.21			156.47			40.346
	27			8.2			0.29			231			2.81			7.96			84.8			6.3			2.32215			5007547			2.22			156.94			40.629
	27			8.3			0.29			232			2.83			8.03			85			6.39			2.33458			5007952			2.24			157.39			40.864
	27			8.3			0.29			232			2.86			8.1			85.2			6.45			2.33625			5038000			2.24			157.61			40.923
	27			8.3			0.29			233			2.86			8.21			85.8			6.47			2.34095			5058182			2.24			158.77			40.99
	27			8.4			0.29			234.4			2.92			8.3			87			6.5			2.3504			5090909			2.24			159.51			41.397
	27			8.4			0.3			236			2.94			8.31			87			6.55			2.35102			5098000			2.25			159.67			41.418
	27.4			8.4			0.3			237.2			2.98			8.31			87.3			6.59			2.36571			5172414			2.25			160.51			41.456
	27.5			8.4			0.3			237.5			3.02			8.34			88			6.62			2.372			5187368			2.25			161.71			41.513
	27.5			8.4			0.3			239.9			3.06			8.37			88.2			6.7			2.3768			5202335			2.25			162.53			42.313
	28			8.6			0.3			241			3.08			8.47			88.3			6.72			2.37825			5202335			2.26			163.48			42.333
	28			8.6			0.3			244			3.08			8.53			88.4			6.72			2.37922			5238889			2.27			164.13			42.395
	28			8.7			0.3			246			3.09			8.57			88.5			6.73			2.3932			5243750			2.27			164.51			42.746
	28			8.8			0.31			246.2			3.09			8.68			88.6			6.77			2.4			5256364			2.28			164.82			42.783
	28.2			8.9			0.31			247			3.09			8.74			88.7			6.82			2.4316			5265455			2.28			165.76			42.955
	28.3			8.9			0.31			247			3.1			8.76			90			6.89			2.43216			5298148			2.31			165.8			43.473
	28.6			8.9			0.31			247.1			3.13			8.77			90			6.9			2.4344			5299163			2.31			166.22			43.479
	28.8			8.9			0.32			247.3			3.19			8.77			90.1			6.92			2.43876			5333333			2.32			166.77			43.633
	29.1			9			0.32			248			3.19			8.81			90.4			6.97			2.44792			5344086			2.32			167.1			44.241
	29.2			9			0.32			249			3.23			8.82			90.5			7.02			2.4516			5369643			2.34			167.27			44.335
	29.3			9			0.32			249			3.24			8.86			90.7			7.05			2.45849			5378661			2.34			167.59			44.349
	29.3			9.1			0.33			249.7			3.24			8.86			90.8			7.08			2.4604			5412727			2.35			168.38			44.398
	29.7			9.1			0.33			249.9			3.27			8.87			91.4			7.12			2.46208			5482105			2.37			168.41			44.506
	29.8			9.2			0.33			252			3.33			9.06			91.8			7.16			2.48233			5498113			2.37			168.52			44.572
	29.8			9.3			0.33			252.3			3.34			9.08			92.1			7.28			2.488			5501887			2.38			168.82			44.633
	29.8			9.3			0.33			252.5			3.36			9.09			92.1			7.28			2.48932			5558577			2.39			169.87			44.883
	29.8			9.3			0.34			252.9			3.38			9.11			92.2			7.29			2.49429			5585455			2.41			170.31			44.965
	30			9.3			0.34			254.2			3.41			9.14			92.3			7.3			2.49553			5588889			2.41			171.59			45.011
	30			9.3			0.34			256.4			3.42			9.19			92.4			7.31			2.49673			5589091			2.41			171.99			45.049
	30.1			9.4			0.34			256.8			3.44			9.19			92.4			7.32			2.49814			5607407			2.42			172.17			45.144
	30.3			9.4			0.34			257.1			3.45			9.23			92.4			7.41			2.49833			5650000			2.42			172.55			45.172
	30.6			9.4			0.34			258			3.45			9.23			94.5			7.42			2.50078			5667273			2.43			172.79			45.62
	30.9			9.4			0.34			258.3			3.52			9.3			94.5			7.45			2.50776			5669091			2.43			174.84			46.147
	31			9.5			0.35			259.2			3.54			9.3			94.8			7.46			2.5092			5672000			2.43			174.95			46.157
	31			9.5			0.35			260			3.54			9.3			95.1			7.46			2.51176			5681720			2.45			175.69			46.188
	31			9.5			0.35			261			3.6			9.32			95.6			7.48			2.52082			5687037			2.46			176.09			46.253
	31.3			9.5			0.35			261.5			3.63			9.39			95.7			7.5			2.53208			5706195			2.47			176.26			46.356
	31.3			9.6			0.35			261.9			3.64			9.4			95.8			7.5			2.53347			5707368			2.48			176.93			46.531
	31.4			9.7			0.36			262			3.69			9.4			95.9			7.51			2.53647			5716667			2.48			177.69			46.582
	31.5			9.7			0.36			262.1			3.72			9.4			96			7.52			2.54			5732000			2.48			179.04			46.636
	31.7			9.8			0.36			262.2			3.73			9.41			96.1			7.53			2.54125			5766667			2.49			179.07			46.832
	32			9.8			0.36			263.4			3.79			9.45			96.7			7.54			2.542			5774000			2.49			179.78			46.956
	32.2			9.9			0.36			266.6			3.82			9.46			96.8			7.56			2.578			5789883			2.5			179.99			47.132
	32.3			9.9			0.36			267			3.88			9.47			97.1			7.57			2.58125			5809434			2.5			180.06			47.231
	32.3			10			0.36			268.3			3.88			9.49			97.1			7.58			2.5888			5825455			2.5			182			47.502
	32.3			10			0.36			271.5			3.9			9.5			97.2			7.62			2.59543			5835556			2.5			183.9			47.738
	32.4			10			0.37			272			3.91			9.54			97.2			7.67			2.59806			5837895			2.51			183.98			47.779
	32.4			10			0.37			273			3.91			9.58			97.4			7.7			2.5992			5856031			2.52			184.13			48
	32.5			10			0.37			274.2			3.91			9.64			97.6			7.71			2.60286			5856031			2.53			185.17			48.319
	32.6			10.1			0.37			275			3.93			9.66			97.8			7.72			2.60777			5878000			2.54			185.19			48.707
	32.9			10.1			0.37			277.5			3.94			9.67			98.1			7.75			2.61548			5918182			2.54			186.23			49.055
	32.9			10.1			0.37			280			3.98			9.69			98.4			7.75			2.6216			5922414			2.54			188.08			49.3
	33			10.1			0.37			282			3.98			9.7			99.1			7.76			2.62194			5931250			2.54			188.45			49.589
	33			10.2			0.37			282			4			9.72			99.2			7.76			2.6268			5945263			2.54			188.86			49.695
	33			10.2			0.38			285			4.01			9.73			99.4			7.86			2.63			5975221			2.54			190.65			49.803
	33			10.2			0.38			285.6			4.01			9.74			99.6			7.89			2.632			5981172			2.55			190.88			50.093
	33.1			10.2			0.38			289.5			4.06			9.74			100.2			7.94			2.63255			6007477			2.56			190.9			50.167
	33.1			10.2			0.38			291			4.06			9.76			100.8			7.94			2.63451			6027237			2.56			191.44			50.277
	33.6			10.3			0.39			292.7			4.08			9.8			101.1			7.96			2.63581			6035556			2.57			192.46			50.335
	33.6			10.4			0.39			293.5			4.08			9.82			101.7			7.99			2.63794			6043636			2.57			193.17			50.337
	33.6			10.4			0.39			293.9			4.08			9.83			102			8.02			2.64			6117241			2.58			194.22			50.509
	33.7			10.4			0.39			294.2			4.11			9.85			102.6			8.03			2.64208			6137634			2.59			194.24			50.515
	34			10.5			0.39			294.8			4.11			9.86			102.9			8.13			2.6432			6186207			2.6			194.42			51.265
	34			10.6			0.4			295			4.12			9.86			103			8.13			2.64699			6223656			2.6			194.51			51.285
	34.1			10.6			0.4			295.8			4.16			9.88			103.2			8.14			2.6496			6225926			2.6			194.65			51.834
	34.1			10.7			0.4			296.8			4.17			9.91			103.3			8.14			2.65149			6231481			2.63			196.08			51.879
	34.2			10.7			0.4			297			4.17			9.92			103.4			8.21			2.66292			6243011			2.63			197.19			51.887
	34.2			10.7			0.4			297.3			4.26			9.93			103.8			8.21			2.66667			6264516			2.64			198.44			52.11
	34.3			10.8			0.4			299.6			4.28			9.93			104.3			8.25			2.67061			6270428			2.65			198.57			52.187
	34.3			10.8			0.4			299.8			4.31			9.94			104.5			8.3			2.67608			6295720			2.65			200.3			52.337
	34.5			11			0.4			300			4.34			9.97			104.5			8.3			2.6843			6295720			2.65			202.29			52.365
	34.6			11			0.4			301.3			4.34			10.06			104.9			8.37			2.68458			6315556			2.66			202.6			52.507
	34.7			11			0.41			302.4			4.37			10.07			104.9			8.43			2.68511			6328032			2.66			205.4			53.199
	34.8			11			0.41			303.6			4.46			10.1			105.7			8.45			2.68577			6342593			2.67			205.79			53.936
	34.9			11			0.41			304.2			4.49			10.12			105.9			8.5			2.6911			6355556			2.68			206.7			55.154
	35			11			0.41			304.9			4.51			10.13			105.9			8.53			2.69631			6357741			2.68			207.39			55.219
	35.2			11.1			0.42			305.2			4.51			10.15			106.2			8.56			2.6996			6380753			2.69			209.09			55.486
	35.4			11.1			0.42			306.6			4.52			10.18			106.6			8.57			2.70213			6401887			2.69			211.85			55.961
	35.5			11.1			0.42			308.5			4.53			10.21			107			8.61			2.708			6423158			2.69			212.46			56.263
	35.5			11.1			0.42			309.6			4.55			10.22			107.2			8.62			2.70958			6454000			2.7			213.16			56.338
	35.5			11.1			0.42			310			4.57			10.24			108.1			8.64			2.71443			6461053			2.71			213.43			56.413
	35.7			11.2			0.43			310.3			4.58			10.25			108.4			8.64			2.71828			6463221			2.72			214.68			56.655
	35.7			11.2			0.43			310.5			4.63			10.28			108.7			8.69			2.71843			6467368			2.73			219.8			56.836
	35.8			11.2			0.43			311.2			4.64			10.28			108.8			8.69			2.72375			6494545			2.73			220.52			56.856
	36			11.2			0.43			312			4.64			10.32			109.2			8.7			2.72495			6519626			2.74			221.23			56.918
	36.1			11.3			0.44			312.4			4.67			10.38			109.8			8.8			2.73542			6522222			2.74			222.45			56.978
	36.1			11.3			0.44			312.7			4.74			10.4			111.1			8.83			2.7392			6535556			2.75			227.16			57.49
	36.2			11.3			0.44			313.3			4.74			10.4			111.5			8.84			2.74507			6556989			2.76			228.56			57.858
	36.2			11.4			0.44			314.1			4.8			10.43			112.3			8.89			2.74719			6581818			2.76			230.08			58.442
	36.3			11.4			0.44			314.4			4.8			10.44			112.4			8.92			2.7512			6598410			2.78			230.31			58.491
	36.3			11.4			0.45			315.6			4.82			10.45			112.5			8.92			2.7576			6632727			2.79			241.99			58.646
	36.4			11.5			0.45			315.9			4.82			10.45			112.6			8.92			2.7617			6633684			2.79			242.61			58.665
	36.4			11.5			0.46			316			4.87			10.48			112.9			8.92			2.76958			6638075			2.8			246.47			59.578
	36.5			11.5			0.46			316			4.9			10.48			113			8.93			2.77049			6638132			2.81			247.82			60.068
	36.6			11.5			0.46			317.9			4.93			10.51			113.5			8.96			2.77149			6658947			2.82			249.7			60.699
	36.7			11.5			0.47			318.7			4.94			10.52			113.6			8.97			2.77553			6661818			2.82			250.06			61.491
	36.9			11.6			0.47			318.8			4.96			10.56			113.8			8.97			2.7834			6674545			2.82			255.85			62.023
	37			11.6			0.47			320.1			5.01			10.6			114.4			8.98			2.78681			6712500			2.82			256.78			62.851
	37.3			11.7			0.47			320.8			5.01			10.61			114.5			9.03			2.7869			6729622			2.82			258.15			64.809
	37.4			11.8			0.47			321.4			5.02			10.63			114.5			9.06			2.78895			6755230			2.83			261.32			65.231
	37.4			11.8			0.48			322.7			5.07			10.63			114.5			9.09			2.8048			6797917			2.83			262.91			67.119
	37.5			11.9			0.48			323.3			5.07			10.64			114.7			9.11			2.80817			6805447			2.84			265.36			67.729
	37.6			11.9			0.48			323.7			5.17			10.69			114.9			9.13			2.8086			6812727			2.85			269.82			68.545
	37.7			12			0.48			323.9			5.19			10.69			115.3			9.15			2.81155			6839623			2.86			275.68			68.805
	37.8			12			0.48			324			5.24			10.7			115.5			9.19			2.82133			6840000			2.86			283.66			68.87
	37.8			12			0.48			326.2			5.29			10.73			115.7			9.19			2.82314			6842412			2.87			285.94			71.807
	37.9			12			0.48			326.4			5.32			10.73			115.9			9.19			2.82581			6846316			2.87			291.97			73.537
	37.9			12			0.49			327.6			5.32			10.75			116.7			9.22			2.82971			6873585			2.87			334.93			73.785
	38			12.1			0.5			328.1			5.32			10.77			118.2			9.24			2.8324			6887273			2.9			366.63			74.092
	38			12.1			0.51			328.3			5.34			10.82			118.2			9.27			2.8348			6907527			2.9						74.78
	38.1			12.1			0.51			329.1			5.34			10.84			118.4			9.28			2.84206			6909434			2.91						75.933
	38.5			12.2			0.51			331			5.41			10.84			119.4			9.3			2.84208			6942000			2.92						78.659
	38.5			12.3			0.52			333.4			5.47			10.84			119.9			9.31			2.8448			6948148			2.92						81.603
	38.6			12.5			0.52			335			5.48			10.86			120.2			9.31			2.84866			6976842			2.92						81.692
	38.6			12.6			0.52			335.4			5.49			10.87			120.3			9.34			2.84875			7004211			2.92						82.731
	39			12.6			0.53			336			5.59			10.88			120.5			9.36			2.8488			7010417			2.93						83.502
	39			12.6			0.53			336.8			5.59			10.89			120.6			9.37			2.8496			7041379			2.93						84.076
	39.5			12.7			0.53			338.1			5.67			10.91			120.7			9.38			2.85237			7061818			2.93						87.838
	39.9			12.7			0.53			338.6			5.68			10.92			121.3			9.4			2.85763			7067273			2.94						110.501
	39.9			12.7			0.53			339			5.69			10.93			121.5			9.4			2.85892			7070796			2.94						111.716
	40			12.7			0.53			339.4			5.74			10.95			121.5			9.42			2.86			7086316			2.94						114.222
	40			12.7			0.54			339.7			5.79			10.95			121.6			9.45			2.86538			7102000			2.94						121.568
	40.3			12.7			0.54			342.4			5.84			10.96			121.8			9.47			2.86557			7112500			2.95						128.829
	40.3			12.7			0.54			342.8			5.84			11.04			121.9			9.47			2.8688			7135556			2.95						152.906
	40.5			12.7			0.54			342.9			5.87			11.04			122.1			9.52			2.8688			7147917			2.96						255.123
	40.7			12.8			0.54			344.3			5.89			11.06			122.4			9.52			2.8848			7156250			2.97						301.007
	40.8			13			0.54			344.9			5.89			11.06			122.5			9.53			2.88745			7178495			2.98						488.514
	41.1			13			0.54			347.7			5.93			11.07			122.5			9.55			2.89083			7258182			2.98						743.141
	41.1			13			0.55			348.3			6.01			11.08			124.1			9.56			2.89709			7260417			2.98
	41.2			13.1			0.55			348.4			6.06			11.09			125			9.57			2.90598			7326848			2.98
	41.3			13.1			0.56			348.5			6.08			11.09			125.5			9.58			2.9064			7326848			2.99
	41.3			13.2			0.56			349.3			6.09			11.14			126.1			9.65			2.91093			7333333			3
	41.5			13.2			0.57			349.5			6.2			11.15			126.2			9.66			2.9153			7337037			3
	41.5			13.2			0.57			349.8			6.22			11.17			126.4			9.68			2.9168			7363813			3
	41.5			13.3			0.57			349.8			6.27			11.17			126.5			9.71			2.91866			7368519			3.01
	41.6			13.3			0.57			350.2			6.33			11.17			127.5			9.74			2.9216			7369091			3.04
	41.9			13.4			0.57			350.8			6.4			11.19			127.7			9.76			2.9332			7380531			3.05
	42			13.4			0.57			352			6.44			11.23			128.4			9.85			2.94809			7392593			3.06
	42			13.4			0.57			353.6			6.5			11.29			128.4			10			2.95306			7415517			3.06
	42.1			13.5			0.58			354.1			6.53			11.34			129.3			10.1			2.95456			7431907			3.07
	42.2			13.5			0.58			354.5			6.58			11.35			130			10.1			2.95765			7453704			3.08
	42.5			13.6			0.58			355.3			6.64			11.36			130.1			10.1			2.96638			7457256			3.08
	42.5			13.6			0.59			355.4			6.67			11.38			130.6			10.1			2.9672			7469185			3.08
	42.5			13.6			0.6			355.7			6.72			11.47			131.2			10.2			2.96897			7500994			3.08
	42.8			13.8			0.61			356.5			6.72			11.47			132.3			10.2			2.98718			7520875			3.1
	42.9			13.9			0.61			356.6			6.74			11.48			133			10.3			2.9928			7550538			3.1
	43.1			13.9			0.61			357.3			6.75			11.48			133.1			10.3			2.99388			7551852			3.11
	43.1			13.9			0.61			357.4			6.76			11.49			133.2			10.3			2.99625			7562963			3.11
	43.5			14			0.61			357.5			6.78			11.53			133.6			10.3			3.00083			7566946			3.11
	43.5			14			0.61			357.6			6.81			11.54			134.4			10.3			3.00471			7571130			3.11
	43.5			14			0.61			357.7			6.83			11.54			135			10.4			3.00671			7601818			3.12
	43.7			14			0.62			360.4			6.86			11.55			135.1			10.4			3.00839			7652830			3.12
	43.8			14			0.62			361			6.89			11.57			135.8			10.4			3.01155			7662500			3.13
	43.8			14.2			0.62			361.4			6.95			11.61			136.5			10.4			3.0116			7679630			3.13
	44			14.2			0.62			362.1			6.97			11.62			137			10.4			3.01249			7692857			3.13
	44			14.2			0.62			362.6			7.07			11.62			137.2			10.5			3.01569			7717895			3.15
	44.1			14.2			0.62			363.4			7.07			11.64			137.7			10.5			3.02563			7738182			3.15
	44.1			14.3			0.62			364			7.08			11.64			137.7			10.5			3.03354			7747917			3.15
	44.5			14.3			0.63			366.7			7.09			11.65			137.7			10.5			3.04426			7750000			3.15
	44.7			14.3			0.63			366.9			7.11			11.66			138.7			10.5			3.05072			7751111			3.16
	44.8			14.6			0.63			367.4			7.11			11.67			138.7			10.6			3.05375			7781312			3.18
	44.8			14.7			0.63			367.8			7.12			11.68			139.3			10.6			3.05458			7792593			3.18
	44.8			14.8			0.63			367.9			7.14			11.69			139.5			10.7			3.06128			7831579			3.19
	44.8			14.8			0.63			368.3			7.15			11.74			140.7			10.7			3.0636			7852727			3.19
	44.9			14.9			0.63			369			7.18			11.76			140.8			10.7			3.06792			7870833			3.2
	45			15			0.63			369.1			7.19			11.76			141.5			10.8			3.07137			7901818			3.21
	45.2			15			0.64			369.2			7.2			11.78			141.8			10.8			3.07914			7925455			3.22
	45.2			15			0.64			369.9			7.21			11.82			142.1			10.8			3.0848			7929091			3.23
	45.3			15			0.64			371.1			7.23			11.83			142.2			10.8			3.10065			7962343			3.24
	45.4			15			0.64			372.8			7.24			11.89			142.6			10.8			3.10314			7972414			3.26
	45.6			15			0.65			373.8			7.25			11.92			142.6			10.9			3.11134			7974074			3.27
	45.6			15			0.65			374.2			7.28			11.93			142.7			10.9			3.12625			7974708			3.28
	45.7			15			0.65			374.3			7.32			12.01			142.8			10.9			3.1296			8000000			3.31
	45.7			15.1			0.65			374.8			7.34			12.03			143			10.9			3.14485			8040000			3.34
	45.7			15.2			0.65			376			7.34			12.08			143.3			10.9			3.15299			8060000			3.34
	46			15.2			0.66			376.6			7.41			12.09			143.4			10.9			3.16958			8077876			3.35
	46			15.4			0.66			376.8			7.45			12.16			143.9			10.9			3.17375			8107356			3.35
	46			15.4			0.67			377.1			7.52			12.24			143.9			10.9			3.18766			8109344			3.38
	46			15.5			0.67			377.4			7.62			12.29			144.3			11			3.18766			8148148			3.41
	46			15.5			0.67			377.6			7.62			12.35			144.8			11			3.1904			8217899			3.45
	46.1			15.5			0.67			378.4			7.64			12.39			145			11			3.2056			8233333			3.46
	46.7			15.5			0.68			379.2			7.65			12.4			145.6			11			3.20653			8237931			3.46
	46.7			15.8			0.68			380.3			7.71			12.41			146.4			11.1			3.21292			8335484			3.47
	46.9			15.9			0.68			380.6			7.72			12.41			146.4			11.1			3.22887			8358182			3.48
	47			15.9			0.68			381.7			7.72			12.41			146.5			11.1			3.2308			8380645			3.48
	47			15.9			0.68			382.2			7.76			12.43			147.5			11.2			3.23255			8417204			3.49
	47.1			16			0.68			383			7.92			12.51			147.9			11.2			3.24625			8446429			3.51
	47.4			16			0.68			383.5			7.93			12.54			148			11.2			3.26021			8458407			3.57
	47.9			16			0.69			384.6			7.94			12.55			148.2			11.3			3.26194			8464583			3.58
	47.9			16.1			0.69			384.6			7.95			12.57			148.2			11.3			3.2672			8466667			3.58
	47.9			16.1			0.69			384.8			7.96			12.65			148.2			11.3			3.28742			8481818			3.58
	48			16.3			0.7			385			7.98			12.66			148.3			11.3			3.292			8489091			3.6
	48			16.6			0.71			385.4			8.08			12.68			148.5			11.3			3.29937			8496109			3.65
	48			16.7			0.72			386.2			8.19			12.71			148.9			11.3			3.30314			8541053			3.66
	48.2			16.7			0.72			386.7			8.2			12.81			149.1			11.4			3.3068			8545455			3.67
	48.3			16.8			0.72			387.1			8.21			12.84			150.8			11.4			3.3175			8575000			3.69
	48.4			16.9			0.72			387.9			8.22			12.86			151			11.4			3.31804			8614737			3.72
	48.7			16.9			0.73			389.2			8.22			12.9			151.1			11.5			3.32247			8625000			3.72
	48.9			16.9			0.73			389.8			8.23			12.95			151.1			11.5			3.33278			8654867			3.73
	48.9			17			0.73			390.2			8.26			12.98			151.8			11.5			3.33625			8677083			3.73
	48.9			17			0.73			391.4			8.27			13.08			152.1			11.5			3.34667			8686667			3.76
	49.1			17			0.73			391.4			8.31			13.1			152.4			11.6			3.3492			8710909			3.76
	49.3			17			0.74			392.8			8.38			13.12			153.1			11.6			3.3652			8812389			3.77
	49.3			17			0.74			393.1			8.39			13.12			154.2			11.6			3.3664			8849091			3.79
	49.3			17.1			0.75			393.1			8.41			13.21			154.2			11.6			3.36833			8854167			3.81
	49.5			17.3			0.76			393.4			8.48			13.22			154.6			11.7			3.37107			8861868			3.84
	49.6			17.4			0.76			394.7			8.51			13.23			155			11.7			3.37375			8877432			3.89
	49.7			17.6			0.76			394.8			8.53			13.24			155.1			11.7			3.38323			8896552			3.89
	50			17.9			0.77			395.6			8.54			13.29			155.2			11.7			3.3956			8955752			3.98
	50			17.9			0.77			395.6			8.67			13.33			155.4			11.7			3.42208			8962264			4.02
	50.1			18			0.77			395.8			8.73			13.33			156.3			11.8			3.42474			8996429			4.06
	50.2			18			0.77			396.1			8.74			13.34			156.4			11.8			3.4324			9027273			4.1
	50.3			18			0.78			396.2			8.79			13.43			157.2			11.8			3.4525			9061818			4.12
	50.4			18			0.78			396.7			8.81			13.48			158.3			11.8			3.45466			9081818			4.15
	51			18			0.78			397.4			8.86			13.48			158.5			11.9			3.46331			9086316			4.16
	51			18			0.79			401.8			8.9			13.51			158.9			11.9			3.49769			9095575			4.23
	51			18			0.79			403.4			8.97			13.52			159			11.9			3.50021			9100885			4.23
	51.1			18			0.79			406.3			9.03			13.62			159.3			12			3.50788			9141379			4.29
	51.3			18.1			0.79			406.6			9.05			13.63			160.4			12			3.5156			9204771			4.35
	51.3			18.4			0.79			407.8			9.15			13.65			160.8			12			3.526			9216667			4.36
	51.5			18.4			0.8			409.2			9.19			13.67			161.5			12			3.57421			9286022			4.37
	51.8			18.4			0.8			409.6			9.27			13.69			161.8			12			3.584			9292727			4.37
	52			18.5			0.8			409.8			9.32			13.72			162			12			3.6016			9314583			4.37
	52.6			18.8			0.81			410.6			9.33			13.72			162.4			12			3.6045			9401786			4.39
	52.6			19			0.82			411.5			9.35			13.74			163.3			12.1			3.61294			9406667			4.44
	52.8			19			0.83			412.4			9.43			13.78			163.3			12.1			3.6248			9440000			4.47
	52.8			19			0.85			414.2			9.56			13.82			164			12.1			3.62588			9441634			4.48
	53			19			0.85			414.9			9.64			13.83			164.6			12.2			3.65493			9517510			4.53
	53.1			19			0.86			415.1			9.66			13.84			164.6			12.2			3.65568			9517510			4.54
	53.3			19			0.87			415.7			9.8			13.84			164.6			12.2			3.70627			9556420			4.55
	53.4			19.1			0.87			415.8			9.86			13.86			164.7			12.3			3.71725			9566667			4.6
	53.7			19.3			0.88			416.1			9.99			13.88			165.2			12.3			3.74633			9663636			4.66
	53.8			19.4			0.9			418.3			10.03			13.9			165.8			12.3			3.75269			9805556			4.76
	54			19.5			0.9			418.7			10.06			13.9			166.8			12.4			3.77021			9854167			4.97
	54			19.5			0.9			420.8			10.07			13.9			166.9			12.4			3.7872			9858333			5.01
	54.2			19.5			0.91			421.1			10.08			13.91			167.1			12.4			3.80839			9886316			5.11
	54.3			19.6			0.91			423.4			10.1			13.94			167.2			12.4			3.82667			9985185			5.17
	54.6			19.7			0.93			426.1			10.1			14			167.5			12.5			3.86157			10062500			5.21
	55.1			19.9			0.94			426.4			10.41			14			168.3			12.5			3.87717			10132632			5.53
	55.4			20			0.95			426.4			10.41			14.07			168.6			12.6			3.88			10161818			6.42
	56.2			20			0.95			426.7			10.42			14.09			168.6			12.6			3.88458			10288270
	56.4			20			0.99			426.8			10.43			14.15			169.2			12.6			3.89208			10340000
	56.5			20			1			427			10.49			14.17			170.2			12.7			3.92157			10412500
	56.9			20.2			1.04			429.3			10.52			14.2			170.5			12.7			3.92333			10440000
	57			20.3			1.04			430.1			10.65			14.23			170.6			12.7			3.93667			10520000
	57.2			20.4			1.04			430.6			10.68			14.26			171.2			12.8			3.94887			10537778
	57.3			20.6			1.07			430.8			10.74			14.33			172.6			12.8			3.97792			10652632
	57.4			20.8			1.09			431.6			10.84			14.35			172.8			12.8			4.01875			10694737
	57.6			21			1.11			431.8			10.93			14.42			174.8			12.8			4.03167			10829630
	57.8			21.3			1.11			434.4			11.14			14.46			177.1			12.9			4.064			10867273
	58			21.5			1.11			436.5			11.17			14.49			178.9			12.9			4.112			10881323
	58			22			1.14			437.6			11.21			14.49			179			12.9			4.20833			10924211
	58.7			22.2			1.17			438			11.22			14.52			179.6			13			4.23529			10940000
	59			22.4			1.2			438.4			11.3			14.54			182.3			13.2			4.2784			11271111
	60			22.4			1.26			438.5			11.34			14.57			182.4			13.4			4.37083			11294545
	60.7			22.7			1.28			438.5			11.48			14.63			182.8			13.4			4.3875			11447471
	61			22.7			1.29			440.4			11.51			14.67			183.1			13.4			4.39588			11529167
	61.1			22.9			1.34			443.9			11.51			14.73			184			13.5			4.4125			11608787
	61.7			23			1.4			444			11.61			14.82			184			13.5			4.45			11651613
	61.9			23			1.41			444.1			11.83			14.83			184.4			13.5			4.49583			11846304
	62			23.4			1.41			444.2			11.88			14.9			185.7			13.6			4.49892			11846304
	62			23.4			1.44			444.7			11.99			14.93			186.5			13.6			4.628			11921818
	62.1			24			1.54			445.1			12.23			14.95			186.5			13.7			4.75464			12079570
	62.2			24.1			1.54			445.4			12.32			14.95			186.6			13.7			4.96471			12393750
	62.4			24.1			1.54			445.7			12.33			14.99			186.6			13.7			5.02353			12497018
	62.5			24.4			1.69			448.5			12.44			14.99			187.1			13.7			5.03922			12755789
	62.8			25			1.72			449.9			12.54			15.06			187.4			13.8			5.05532			12894545
	63			25			1.74			451.1			12.67			15.07			187.5			13.8			5.08			13232727
	63.1			25			1.87			451.2			12.67			15.21			188.9			13.9			5.12917			13387368
	63.7			25			2.03			452.3			12.78			15.42			189.5			13.9			5.16863			13446000
	64			25.3			2.06			452.8			13.01			15.43			190.9			13.9			5.264			13644351
	64			26			2.07			453.1			13.01			15.44			191.6			14			5.336			13908333
	65			26			2.59			453.8			13.12			15.51			191.9			14			5.55294			14065455
	65.1			26			3.14			454.3			13.36			15.52			193.2			14			5.5581			15717694
	65.1			26.1			8.17			455.4			13.44			15.6			193.4			14			5.66038			15997895
	65.5			27			16.21			455.4			13.51			15.68			193.5			14.1			6.826			21460000
	65.7			27.1						459.1			13.54			15.7			195.4			14.1
	65.9			27.2						459.9			13.72			15.75			197.1			14.1
	66.2			27.4						460.1			13.75			15.81			199.5			14.1
	66.6			27.5						460.2			13.79			15.85			200			14.1
	66.8			27.6						460.5			13.79			15.89			201.4			14.2
	67			27.7						460.5			14.06			16.24			202.7			14.2
	67			28						462.8			14.08			16.37			202.7			14.2
	67.4			28						465.8			14.14			16.39			202.8			14.2
	68			28						476.8			14.25			16.45			203.6			14.3
	68.5			28						478.1			14.35			16.55			204.4			14.3
	69			28.2						478.3			14.63			16.56			204.5			14.3
	69.3			28.3						478.4			14.64			16.57			205			14.3
	70.5			28.4						481.6			14.65			16.65			205.6			14.3
	71.8			28.9						482			14.75			16.83			206.8			14.3
	71.9			29.3						482			14.78			16.94			210.2			14.3
	72.1			29.4						484.4			14.83			16.96			210.8			14.5
	72.5			29.6						487.1			14.86			16.96			211			14.6
	73			29.8						487.6			14.96			17.17			213.2			14.6
	73.4			30						490.3			15.17			17.2			216			14.7
	73.6			30						493.3			15.21			17.28			218.8			14.7
	73.8			30						494.2			15.22			17.45			222.2			14.7
	75			30.2						494.5			15.61			17.6			223.4			14.8
	75.5			30.5						496			15.85			18.39			225.8			14.8
	76.8			31						497.8			16.08			18.45			227.4			14.8
	76.8			31						500.3			16.16			18.48			228			14.9
	76.8			31						504.5			16.17			18.69			228.3			14.9
	78.5			31.2						507.5			16.18			18.8			230.1			14.9
	78.6			31.8						507.5			16.26			18.9			231.7			14.9
	79			33						507.7			16.44			18.9			239.6			14.9
	79.8			33						508.1			16.66			18.96			242			15
	80.9			34						513.9			17.04			18.98			245.1			15
	81.9			35.1						515.3			17.04			19.03			247.7			15
	83			35.2						528.8			17.25			19.4			252			15
	83.5			35.4						532.5			17.32			19.42			255.7			15
	83.6			35.5						535.3			17.82			19.56			256.1			15
	84.2			35.6						537			17.87			19.97			257.7			15.1
	84.7			36.5						539.3			18.05			21.11			260.3			15.1
	87			38.3						540.6			18.08			21.71			267.9			15.1
	88.8			38.6						545			18.09			22.13			278.3			15.1
	91.2			38.8						548			18.17			25.62			279.6			15.2
	92.5			39.1						550.1			18.32						285.5			15.2
	92.9			40.4						570.3			18.54						286.5			15.2
	93			42						570.6			18.76						289.6			15.3
	98			42.2						571.7			18.8						308.1			15.3
	99.6			42.6						572.6			19.07						313.9			15.3
	100			45						575.1			19.09						317.3			15.4
	102.3			46.9						578.2			19.09						323.9			15.4
	104.9			46.9						579.1			19.18						326.9			15.4
	106			48.8						586.4			19.43						348.5			15.4
	107.8			50.6						596.1			19.49									15.4
	110			51						614.5			20									15.5
	110.5			51.3						620.8			20.18									15.5
	113			52						638.9			20.49									15.6
	117			59.5						662.9			20.76									15.6
				67						669.2			20.78									15.6
				94.1						670			20.79									15.7
										688			21.12									15.8
										796.5			21.29									15.8
													21.58									15.9
													21.6									16
													21.64									16
													21.88									16
													21.92									16.1
													22.09									16.1
													22.23									16.2
													22.26									16.2
													22.63									16.2
													22.81									16.3
													22.86									16.3
													23.4									16.5
													23.65									16.6
													23.86									16.7
													23.98									16.8
													24.11									16.8
													24.37									16.9
													24.75									16.9
													24.78									17
													25.12									17.1
													25.17									17.1
													25.2									17.1
													25.3									17.2
													25.55									17.4
													25.72									17.4
													25.77									17.5
													26.59									17.5
													26.65									17.6
													26.72									17.6
													26.75									17.7
													27.55									17.9
													27.71									18
													27.96									18.1
													28.39									18.2
													28.72									18.3
													28.81									18.4
													28.94									18.4
													29.27									18.6
													29.35									18.6
													29.91									18.7
													30.01									18.7
													30.08									18.7
													30.16									18.8
													31.32									18.8
													32.55									18.8
													33.16									18.8
													33.29									18.8
													34.71									18.8
													34.78									18.9
													34.84									19
													35.57									19
													35.69									19
													36.01									19.2
													36.13									19.2
													36.87									19.3
													37.59									19.3
													38.27									19.5
													38.69									19.5
													39.05									19.6
													39.48									19.8
													39.73									19.9
													39.95									20
													39.95									20
													40									20.1
													40.62									20.2
													41.13									20.2
													42.33									20.3
													42.6									20.4
													43.49									20.4
													44.01									20.5
													44.62									20.8
													44.96									21
													45.08									21.1
													45.35									21.2
													45.49									21.6
													46.38									21.8
													47.17									21.8
													47.2									21.8
													47.6									21.8
													47.78									21.9
													47.93									22.3
													49.29									22.3
													49.39									22.4
													49.43									22.4
													50.22									23.1
													50.4									23.1
													50.76									23.1
													51.32									23.3
													51.45									23.4
													51.94									23.5
													54.5									23.8
													54.52									24
													55.35									24.1
													56.09									24.5
													56.7									24.6
													58.57									24.6
													58.9									24.8
													59.27									25.2
													60.18									25.5
													60.94									25.6
													61.55									25.7
													61.79									25.7
													62.36									25.7
													62.76									25.8
													63.01									26
													64.92									26
													65.52									26.1
													65.98									26.2
													66.35									26.3
													66.86									26.7
													67.46									26.7
													68.56									26.9
													69									27
													69.34									27.1
													69.88									27.8
													70.41									27.8
													75.36									28
													76.61									28
													76.86									28.4
													80.14									29
													80.46									30
													81.01									31.1
													81.26									31.3
													81.86									31.6
													82.95									32.5
													86.25									32.8
													87.17									33.1
													87.62									35.4
													87.83									37.3
													89.57									38.4
													89.84									40.6
													92.92									41.2
													93.29									41.3
													94.68									44.7
													103.35									45.7
													106.39									46.6
													106.49									53.6
													107.11									70.7
													112.73									76.6
													116.3									81.3
													119.88
													120.54
													130.73
													140.01
													142.6
													153.49
													156.59
													161.22
													162.85
													163.09
													163.71
													185.35
													189.68
													217.23
													228.44
													240.68

## Sheet: Figure 3
FUBP3				TSC22D3
CT HPgV-	PD HPgV-	PD HPgV+		CT HPgV-	PD HPgV-	PD HPgV+
253	258	281		1016	1060	1426
277	91	169		852	1024	636.999
114	129	298		330	2511	1078
388	155	68		918	762	395
319	135	113		1190	1482	900
176	190	144		945	941	757
126	134	231		496	821.999	754
175	155			826.999	836
290	248			754	3142
315	171			1823	1007
45	87			257	662
244	171			991	1183
149	93			379	507.001
257	242			717	2439
345	61			1067	701
309	159			720	1133
141	110			842	709
294	144			701.001	1587
195	52			908.001	609
116	209			1163	2603
116	124			352	1860
98	159			457	1764
62	180			373	1694
69	127			764.999	1866
315	148			1348	1644
295				823.999
115				1305
222				682
241				1463
185				679.001
